# Supplementary material for: Do Cenobamate Pharmacokinetics Change with Co-Administered Antiseizure Medications? An Exploratory Analysis of Responder Patients with Focal Drug-Resistant Epilepsy
Source: Pharmaceutics. 2026 Jan 10;18(1):92. doi: 10.3390/pharmaceutics18010092 (PMC12845072; doi:10.3390/pharmaceutics18010092)
Supplement: Supplementary file 1 [file pharmaceutics-18-00092-s001.zip]

Archive with 1 entries (1 files):
- pharmaceutics-4091621-supplementary.xlsx
