# Supplementary material for: Do Cenobamate Pharmacokinetics Change with Co-Administered Antiseizure Medications? An Exploratory Analysis of Responder Patients with Focal Drug-Resistant Epilepsy
Source: Pharmaceutics. 2026 Jan 10;18(1):92. doi: 10.3390/pharmaceutics18010092 (PMC12845072; doi:10.3390/pharmaceutics18010092)
Supplement: Supplementary file 1 [file pharmaceutics-18-00092-s001.zip › pharmaceutics-4091621-supplementary.xlsx]

## Sheet: Table S1
Comparison	Test	p_unadjusted	Effect_size	p_FDR
Sex (F vs M)	Mann-Whitney	0.00370218	1.10556	0.0185109
LCM (yes vs no)	Mann-Whitney	0.0817712	0.316013	0.272571
CBZ (yes vs no)	Mann-Whitney	0.176471	-0.713125	0.352941
VPA (yes vs no)	Mann-Whitney	0.113945	0.880939	0.284862
PB (yes vs no)	Mann-Whitney	1	-0.12958	1
LEV (yes vs no)	Mann-Whitney	0.382676	-0.531497	0.489879
Age vs CNBp	Spearman	0.461486	0.191529	0.512762
BMI vs CNBp	Spearman	0.23169	-0.306373	0.386149
Epilepsy_duration vs CNBp	Spearman	0.391903	0.22195	0.489879
AUC vs CNBp	Spearman	0.000980148	0.72549	0.00980148
